# Supplementary material for: Metapopulation Patterns of Iberian Butterflies Revealed by Fuzzy Logic
Source: Insects. 2021 Apr 28;12(5):392. doi: 10.3390/insects12050392 (PMC8145449; doi:10.3390/insects12050392)
Supplement: Supplementary file 1 [file insects-12-00392-s001.zip]

Archive with 1 entries (1 files):
- insects-1161392-supplementary.pdf
